# Supplementary material for: Identifying the landscape and contribution of advanced nurse practitioners in supporting healthcare provision in Ireland in the 21st century: An integrative review
Source: Int J Nurs Stud Adv. 2025 Jan 30;8:100304. doi: 10.1016/j.ijnsa.2025.100304 (PMC11867301; doi:10.1016/j.ijnsa.2025.100304)
Supplement: Supplementary file 2 [file mmc2.xlsx]

## Sheet: Codes
Author	Code	Domain
Baby (2019)	Undertake a complete episode of care	Clinical decision making
Baby (2019)	Document a complete episode of care	Communication and interpersonal competence
Baby (2019)	Perform ultrasound	Clinical decision making
Baby (2019)	Read ultrasound	Clinical decision making
Baby (2019)	Order bloods	Clinical decision making
Baby (2019)	Perform bloods	Clinical decision making
Baby (2019)	Medication perscribing	Clinical decision making
Baby (2019)	Offering advice	Communication and interpersonal competence
Baby (2019)	Offering self-help interventions	Management and team competence
Baby (2019)	Staff training	Management and team competence
Baby (2019)	Staff mentoring	Management and team competence
Baby (2019)	Collaboration with healthcare professionals	Management and team competence
Baby (2019)	Conduct audits	Management and team competence
Baby (2019)	Evaluate service	Management and team competence
Baby (2019)	Ensure safe care	Clinical decision making
Baby (2019)	Ensure evidence-based care	Leadership and professional scholarship
Baby (2019)	Ensure equitable care	Professional values and conduct
Begley et al. (2010)	Physical interventions	Clinical decision making
Begley et al. (2010)	Psychological interventions	Clinical decision making
Begley et al. (2010)	Early diagnosis	Clinical decision making
Begley et al. (2010)	Holistic assessment	Clinical decision making
Begley et al. (2010)	Referral	Management and team competence
Begley et al. (2010)	Holistic care	Professional values and conduct
Begley et al. (2010)	Improved patient outcomes	Management and team competence
Begley et al. (2010)	Education	Management and team competence
Begley et al. (2010)	Heaith promotion	Management and team competence
Begley et al. (2010)	Emotional support	Professional values and conduct
Begley et al. (2010)	Personalised care	Professional values and conduct
Begley et al. (2010)	Therapeutic relationships	Professional values and conduct
Begley et al. (2010)	Reduced readmission rates	Management and team competence
Begley et al. (2010)	Adherence to best-practice guidelines	Management and team competence
Begley et al. (2010)	Reduced complications	Clinical decision making
Begley et al. (2010)	Increased continuity of care	Management and team competence
Begley et al. (2010)	Increased patient access to care	Management and team competence
Begley et al. (2010)	Increased patient satisfaction	Professional values and conduct
Begley et al. (2010)	Teaching	Management and team competence
Begley et al. (2010)	Counselling	Communication and interpersonal competence
Begley et al. (2010)	Listening	Professional values and conduct
Begley et al. (2010)	Coordination of care	Management and team competence
Begley et al. (2010)	Community resource access	Management and team competence
Begley et al. (2010)	Holistic care	Professional values and conduct
Begley et al. (2010)	Policy development	Leadership and professional scholarship
Begley et al. (2010)	Strategic planning	Leadership and professional scholarship
Begley et al. (2010)	Service expansion and development	Leadership and professional scholarship
Begley et al. (2010)	Leadership	Leadership and professional scholarship
Begley et al. (2010)	Implementing research’	Leadership and professional scholarship
Begley et al. (2010)	Promote evidence-based practice	Leadership and professional scholarship
Begley et al. (2010)	Conferences	Leadership and professional scholarship
Begley et al. (2010)	Publications	Leadership and professional scholarship
Begley et al. (2013)	Autonomy to make clinical decisions	Clinical decision making
Begley et al. (2013)	Process patients through the system more efficiently	Management and team competence
Begley et al. (2013)	Referred patients/clients	Management and team competence
Begley et al. (2013)	Took referrals	Management and team competence
Begley et al. (2013)	Shorter waiting times experienced	Management and team competence
Begley et al. (2013)	Greater decision-making skills	Clinical decision making
Begley et al. (2013)	Demonstrate clinical leadership	Leadership and professional scholarship
Begley et al. (2013)	Being positive role models	Leadership and professional scholarship
Begley et al. (2013)	Autonomous clinical decision-making	Clinical decision making
Begley et al. (2013)	Practised at a higher level	Leadership and professional scholarship
Begley et al. (2013)	Holistic care	Professional values and conduct
Begley et al. (2013)	Active in teaching	Management and team competence
Begley et al. (2013)	Developing educational modules nationally	Management and team competence
Begley et al. (2013)	National guideline development	Leadership and professional scholarship
Begley et al. (2013)	International guideline development	Leadership and professional scholarship
Begley et al. (2013)	Sat on high-level national committees	Leadership and professional scholarship
Begley et al. (2013)	Sat on high-level international committees	Leadership and professional scholarship
Begley et al. (2013)	Undertook research	Leadership and professional scholarship
Begley et al. (2013)	Published their work	Leadership and professional scholarship
Begley et al. (2013)	Gave presentations	Leadership and professional scholarship
Begley et al. (2013)	Attended conferences	Leadership and professional scholarship
Begley et al. (2014)	Provided an added value	Professional values and conduct
Begley et al. (2014)	Continuity of care	Clinical decision making
Begley et al. (2014)	Support clinical practice	Management and team competence
Begley et al. (2014)	Psychosocial skills	Professional values and conduct
Begley et al. (2014)	Practical skills	Knowledge and cognitive competence
Begley et al. (2014)	Improve patient/client outcomes	Management and team competence
Begley et al. (2014)	Provide a swifter access to services	Management and team competence
Begley et al. (2014)	Service-users assessed	Clinical decision making
Begley et al. (2014)	Diagnosing	Clinical decision making
Begley et al. (2014)	Treating	Clinical decision making
Begley et al. (2014)	Discharging	Management and team competence
Begley et al. (2014)	Decreasing waiting lists	Management and team competence
Begley et al. (2014)	Decrease waiting times	Management and team competence
Begley et al. (2014)	Organisational skills	Management and team competence
Begley et al. (2014)	Follow-ups	Management and team competence
Begley et al. (2014)	Improved care	Management and team competence
Begley et al. (2014)	Improved compliance	Management and team competence
Begley et al. (2014)	Evidence-based clinical knowledge	Knowledge and cognitive competence
Begley et al. (2014)	Better safety focus	Management and team competence
Begley et al. (2014)	Strong clinical leadership	Leadership and professional scholarship
Begley et al. (2014)	Leading in guideline development	Leadership and professional scholarship
Begley et al. (2014)	Leading new care initiatives	Leadership and professional scholarship
Begley et al. (2015)	Implementing evidence-based practice	Leadership and professional scholarship
Begley et al. (2015)	Conducting audit	Management and team competence
Begley et al. (2015)	Leading research	Leadership and professional scholarship
Begley et al. (2015)	Conducting research	Leadership and professional scholarship
Begley et al. (2015)	Disseminating research	Leadership and professional scholarship
Begley et al. (2015)	Advance nursing and midwifery practice	Leadership and professional scholarship
Behan et al. (2023)	Provided epilepsy education	Management and team competence
Behan et al. (2023)	Pregnancy education	Management and team competence
Behan et al. (2023)	Advice on medication management and titration	Knowledge and cognitive competence
Behan et al. (2023)	Coordinated care between centres/services	Management and team competence
Blanchfield and McGurk (2012)	Undertake annual review	Management and team competence
Blanchfield and McGurk (2012)	Medical history taking	Clinical decision making
Blanchfield and McGurk (2012)	Education review	Knowledge and cognitive competence
Blanchfield and McGurk (2012)	Targeted system review	Leadership and professional scholarship
Blanchfield and McGurk (2012)	Lower patient non-attendance rate	Management and team competence
Blanchfield and McGurk (2012)	Deliver continuity of care	Clinical decision making
Blanchfield and McGurk (2012)	Foot examination	Clinical decision making
Blanchfield and McGurk (2012)	Fundoscopy	Clinical decision making
Blanchfield and O'Connor (2022)	Assessment of blood pressure	Clinical decision making
Blanchfield and O'Connor (2022)	Lipid profile	Clinical decision making
Blanchfield and O'Connor (2022)	Glycaemic control	Clinical decision making
Blanchfield and McGurk (2012)	Renal function	Clinical decision making
Blanchfield and McGurk (2012)	Anaemia status	Clinical decision making
Blanchfield and O'Connor (2022)	Personalised care	Professional values and conduct
Blanchfield and O'Connor (2022)	Needs based care	Professional values and conduct
Blanchfield and O'Connor (2022)	Providing feedback	Communication and interpersonal competence
Blanchfield and O'Connor (2022)	Contribute to healthcare delivery issues	Leadership and professional scholarship
Blanchfield and O'Connor (2022)	High-quality personalised care	Management and team competence
Blanchfield and O'Connor (2022)	Initiate treatments	Clinical decision making
Blanchfield and O'Connor (2022)	Timely management of presenting issues	Clinical decision making
Blanchfield and O'Connor (2022)	Provision of complete episodes of care	Management and team competence
Blanchfield and O'Connor (2022)	Explanation of care to patient's	Communication and interpersonal competence
Blanchfield and O'Connor (2022)	Acting as an advocate	Professional values and conduct
Blanchfield and O'Connor (2022)	Development of combined care	Leadership and professional scholarship
Blanchfield and O'Connor (2022)	Implementation of the combined care service	Leadership and professional scholarship
Blanchfield and O'Connor (2022)	Improved clinical care attainment	Management and team competence
Blanchfield and O'Connor (2022)	Improved care management	Management and team competence
Callender and Koe (2015)	No adverse events recorded	Clinical decision making
Callender and Koe (2015)	Reduced visits to the fracture clinic	Clinical decision making
Callender and Koe (2015)	No clinically significant complications	Clinical decision making
Callender and Koe (2015)	Cost saving	Management and team competence
Canty and Kearney (2018)	Wait times reduced	Management and team competence
Canty and Kearney (2018)	Patient experience improved	Professional values and conduct
Carey et al. (2022)	Comprehensive assessment	Clinical decision making
Carey et al. (2022)	Full review of symptoms	Clinical decision making
Carey et al. (2022)	Evidenced based	Leadership and professional scholarship
Carey et al. (2022)	Clinical decision-making	Clinical decision making
Carey et al. (2022)	Making a diagnosis	Clinical decision making
Carey et al. (2022)	Support advanced care planning	Clinical decision making
Carey et al. (2022)	Risk assessment	Clinical decision making
Carey et al. (2022)	Pain assessment	Clinical decision making
Carey et al. (2022)	Medication review	Clinical decision making
Carey et al. (2022)	Dementia assessment	Clinical decision making
Carey et al. (2022)	Hydration assessment	Clinical decision making
Carey et al. (2022)	Constipation assessment	Clinical decision making
Carey et al. (2022)	Care management	Clinical decision making
Carey et al. (2022)	Team collaboration	Management and team competence
Carthy-Finneran (2019)	Comprehensive history taking	Clinical decision making
Carthy-Finneran (2019)	Skin assessment	Clinical decision making
Carthy-Finneran (2019)	Dermoscopy	Clinical decision making
Carthy-Finneran (2019)	Clinical examination	Clinical decision making
Carthy-Finneran (2019)	Dermoscopic evaluation	Clinical decision making
Carthy-Finneran (2019)	Treatments	Clinical decision making
Carthy-Finneran (2019)	Would closure suturing	Clinical decision making
Carthy-Finneran (2019)	Punch biopsy	Clinical decision making
Carthy-Finneran (2019)	Health promotion	Management and team competence
Carthy-Finneran (2019)	Health education	Management and team competence
Carthy-Finneran (2019)	Histology management	Clinical decision making
Carthy-Finneran (2019)	Discharge	Management and team competence
Carthy-Finneran (2019)	Surveillance	Management and team competence
Casey et al. (2017)	Cost saving	Management and team competence
Casey et al. (2017)	Supportive role to colleagues	Management and team competence
Casey et al. (2017)	Positive impact on patient outcomes	Management and team competence
Casey et al. (2017)	Greater consistency in care	Management and team competence
Comiskey et al. (2014)	Dealing with service users’ anxieties or fears	Communication and interpersonal competence
Comiskey et al. (2014)	Patient confidence	Communication and interpersonal competence
Comiskey et al. (2014)	Higher rates reported for health and well-being	Management and team competence
Comiskey et al. (2014)	Waiting time reduced	Management and team competence
Coyne et al. (2016)	Refer clients	Management and team competence
Coyne et al. (2016)	Receive referrals	Management and team competence
Coyne et al. (2016)	Reduce re-admission rates	Clinical decision making
Coyne et al. (2016)	Providing advice about symptoms	Communication and interpersonal competence
Coyne et al. (2016)	Linking with GPs	Management and team competence
Coyne et al. (2016)	Identifying when clients needed admission	Clinical decision making
Coyne et al. (2016)	Identifying deterioration	Clinical decision making
Coyne et al. (2016)	Improved continuity of care	Management and team competence
Coyne et al. (2016)	Therapeutic communication	Communication and interpersonal competence
Coyne et al. (2016)	Relationships with clients and their carers	Communication and interpersonal competence
Coyne et al. (2016)	Giving time	Professional values and conduct
Coyne et al. (2016)	Listened to concerns	Professional values and conduct
Coyne et al. (2016)	Showing empathy	Professional values and conduct
Coyne et al. (2016)	Health promotional activities	Management and team competence
Coyne et al. (2016)	Educational materials	Management and team competence
Coyne et al. (2016)	Practical teaching activities	Knowledge and cognitive competence
Coyne et al. (2016)	Increasing the client’s knowledge	Knowledge and cognitive competence
Coyne et al. (2016)	Physical interventions	Clinical decision making
Coyne et al. (2016)	Psychosocial interventions	Clinical decision making
Coyne et al. (2016)	Improved care for clients	Management and team competence
Coyne et al. (2016)	Symptom management	Clinical decision making
Coyne et al. (2016)	Physical comfort	Professional values and conduct
Coyne et al. (2016)	Pain relief	Clinical decision making
Coyne et al. (2016)	Medication	Clinical decision making
Coyne et al. (2016)	Nurse-led clinics	Leadership and professional scholarship
Coyne et al. (2016)	Good relationship	Professional values and conduct
Coyne et al. (2016)	Feelings of trust in their capabilities	Professional values and conduct
Coyne et al. (2016)	Seen as a person	Professional values and conduct
Coyne et al. (2016)	Improved health knowledge of clients and carers	Knowledge and cognitive competence
Coyne et al. (2016)	Explain procedures	Communication and interpersonal competence
Coyne et al. (2016)	Explain investigations	Communication and interpersonal competence
Coyne et al. (2016)	Improved health care	Leadership and professional scholarship
Coyne et al. (2016)	Enhanced compliance with treatments	Management and team competence
Coyne et al. (2016)	Reduced readmissions	Clinical decision making
Coyne et al. (2016)	Prompt treatment	Clinical decision making
Coyne et al. (2016)	Reduction in problems worsening	Clinical decision making
Elliott (2010)	Therapeutic relationship	Professional values and conduct
Elliott (2010)	Engage patients in decision-making	Clinical decision making
Elliott (2010)	Provide information	Communication and interpersonal competence
Elliott (2010)	Patients follow healthcare advice	Knowledge and cognitive competence
Elliott (2010)	Monitoring a patient’s verbal and non-verbal behaviour	Communication and interpersonal competence
Elliott (2010)	Making a diagnosis	Clinical decision making
Elliott (2010)	Knowledge of the healthcare system	Knowledge and cognitive competence
Elliott (2010)	Access to care and treatment	Management and team competence
Elliott et al. (2013)	Coordinating patient care	Management and team competence
Elliott et al. (2013)	Communication with the multidisciplinary team	Communication and interpersonal competence
Elliott et al. (2013)	Communicating with patient	Communication and interpersonal competence
Elliott et al. (2013)	Communicating with family	Communication and interpersonal competence
Elliott et al. (2013)	Communicating with primary care team	Communication and interpersonal competence
Elliott et al. (2013)	Practice development	Leadership and professional scholarship
Elliott et al. (2013)	Initiate reviews of clinical practice	Leadership and professional scholarship
Elliott et al. (2013)	Review of patient experiences	Management and team competence
Elliott et al. (2013)	Identifying specific problems	Clinical decision making
Elliott et al. (2013)	Making changes to patient/client care	Clinical decision making
Elliott et al. (2013)	Make changes to service delivery	Management and team competence
Elliott et al. (2013)	Respond to new international practice developments	Leadership and professional scholarship
Elliott et al. (2013)	Ensured recommendations from research evidence implemented	Leadership and professional scholarship
Elliott et al. (2013)	Ensured recommendations from clinical guidelines implemented	Leadership and professional scholarship
Elliott et al. (2013)	Changes introduced to clinical practice	Leadership and professional scholarship
Elliott et al. (2013)	Influence policy	Leadership and professional scholarship
Elliott et al. (2013)	Identify areas for quality improvement initiatives	Leadership and professional scholarship
Elliott et al. (2013)	Introduce evidence-based assessment tools	Leadership and professional scholarship
Elliott et al. (2013)	Act as consultants to other organisations	Leadership and professional scholarship
Elliott et al. (2013)	Nurse or midwife-led clinics	Leadership and professional scholarship
Elliott et al. (2013)	Health screening across the lifespan	Management and team competence
Elliott et al. (2013)	Reviewing patient pathways of care	Management and team competence
Elliott et al. (2013)	Reviewing care processes	Management and team competence
Elliott et al. (2013)	Improve efficiency of referral	Management and team competence
Elliott et al. (2013)	Improve follow-up processes	Management and team competence
Elliott et al. (2013)	Reduce safety risks	Management and team competence
Elliott et al. (2013)	Mentoring	Management and team competence
Elliott et al. (2013)	Educating	Management and team competence
Elliott et al. (2013)	Training	Management and team competence
Elliott et al. (2014)	Educational interventions	Management and team competence
Elliott et al. (2014)	Promotion of nursing	Professional values and conduct
Elliott et al. (2014)	Curriculum design on several courses	Leadership and professional scholarship
Elliott et al. (2014)	Formal assessment for clinical skills	Clinical decision making
Elliott et al. (2014)	Presentation at research conferences	Leadership and professional scholarship
Elliott et al. (2014)	Presentation at public patient education media events	Leadership and professional scholarship
Elliott et al. (2014)	Use of evidence in clinical practice	Leadership and professional scholarship
Elliott et al. (2014)	Use of research in practice	Leadership and professional scholarship
Elliott et al. (2014)	Led initiatives	Leadership and professional scholarship
Elliott et al. (2014)	Introduction of new patient services	Leadership and professional scholarship
Elliott et al. (2014)	Introduce clinical practices	Leadership and professional scholarship
Elliott et al. (2014)	Introduce healthcare processes	Leadership and professional scholarship
Elliott et al. (2014)	Introduce support measures	Leadership and professional scholarship
Elliott et al. (2014)	Improved patient services	Management and team competence
Elliott et al. (2014)	Improved support networks for healthcare practitioners	Management and team competence
Gibbons (2016)	Physical assessment	Clinical decision making
Gibbons (2016)	Systematic history taking	Clinical decision making
Griffin and McDevitt (2016)	Very thorough	Management and team competence
Griffin and McDevitt (2016)	Alleviate worry	Communication and interpersonal competence
Griffin and McDevitt (2016)	Adhere to advice given	Communication and interpersonal competence
Griffin and McDevitt (2016)	Provide advice	Communication and interpersonal competence
Griffin and McDevitt (2016)	Was available	Professional values and conduct
Griffin and McDevitt (2016)	Given information	Communication and interpersonal competence
Griffin and McDevitt (2016)	Given advice	Communication and interpersonal competence
Griffin and McDevitt (2016)	Provided with written advice	Communication and interpersonal competence
Griffin and McDevitt (2016)	Pain control	Clinical decision making
Griffin and McDevitt (2016)	Quality of care	Management and team competence
Griffin and Melby (2006)	Improved waiting times	Management and team competence
Griffin and Melby (2006)	Improved quality of service	Management and team competence
Griffin and Melby (2006)	Receive referrals	Management and team competence
Griffin and Melby (2006)	Refer patients	Management and team competence
Griffin and Melby (2006)	Reduced waiting time	Management and team competence
Griffin and Melby (2006)	Continuity of care	Management and team competence
Griffin and Melby (2006)	More cost-effective service	Management and team competence
Health Service Executive (2016)	Clinical care improved	Management and team competence
Health Service Executive (2016)	Evidence-based interventions	Leadership and professional scholarship
Health Service Executive (2016)	Improved patient flow	Management and team competence
Health Service Executive (2016)	Advanced physical assessment	Clinical decision making
Health Service Executive (2016)	Referral system	Management and team competence
Higgins et al. (2014)	Guides the multidisciplinary team	Management and team competence
Higgins et al. (2014)	Coordinates the multidisciplinary team	Management and team competence
Higgins et al. (2014)	Initiates patient/client care	Clinical decision making
Higgins et al. (2014)	Changes patient/client care	Clinical decision making
Higgins et al. (2014)	Practice development	Leadership and professional scholarship
Higgins et al. (2014)	Policy development	Leadership and professional scholarship
Higgins et al. (2014)	Policy implementation	Leadership and professional scholarship
Higgins et al. (2014)	Guideline development	Leadership and professional scholarship
Higgins et al. (2014)	Guideline implementation	Leadership and professional scholarship
Higgins et al. (2014)	Introduces patient/client care services	Management and team competence
Higgins et al. (2014)	Develops patient/client care services	Management and team competence
Higgins et al. (2014)	Changes clinical practice	Clinical decision making
Higgins et al. (2014)	Education of the team	Management and team competence
Higgins et al. (2014)	Mentor team	Management and team competence
Higgins et al. (2014)	Coaches the team	Management and team competence
Higgins et al. (2014)	Acts as a positive role model	Leadership and professional scholarship
Higgins et al. (2014)	Autonomous clinical decision-making	Clinical decision making
Higgins et al. (2014)	On-going professional development	Professional values and conduct
Higgins et al. (2014)	Develops national policy	Leadership and professional scholarship
Higgins et al. (2014)	Develop international policy	Leadership and professional scholarship
Higgins et al. (2014)	Education at national level	Leadership and professional scholarship
Higgins et al. (2014)	Education at international level	Leadership and professional scholarship
Higgins et al. (2014)	Engages with national professional organisations	Leadership and professional scholarship
Higgins et al. (2014)	Engages with international professional organisations	Leadership and professional scholarship
Hunter et al. (2023)	Continuity of care	Management and team competence
Hunter et al. (2023)	Promote choice	Professional values and conduct
Hunter et al. (2023)	Promote involvement in care planning	Professional values and conduct
Ingram and Offiah (2023)	Patient assessment	Clinical decision making
Ingram and Offiah (2023)	Diagnosis	Clinical decision making
Ingram and Offiah (2023)	Treatment	Clinical decision making
Ingram and Offiah (2023)	Health history taking	Clinical decision making
Ingram and Offiah (2023)	Referring patients	Management and team competence
Ingram and Offiah (2023)	Advanced decision-making	Clinical decision making
Ingram et al. (2020)	Advanced physical assessment	Clinical decision making
Ingram et al. (2020)	Interpret findings	Clinical decision making
Ingram et al. (2020)	Medication education	Management and team competence
Ingram et al. (2020)	Medication management	Clinical decision making
Ingram et al. (2020)	Medication adjustment	Clinical decision making
Ingram et al. (2020)	Patient education	Management and team competence
Ingram et al. (2020)	Referrals for further investigations	Management and team competence
Ingram et al. (2020)	Referrals to another specialty	Management and team competence
Ingram et al. (2020)	Lead intervention	Leadership and professional scholarship
Ingram et al. (2020)	Discharge into the community	Management and team competence
Ingram (2017)	Comprehensive health history	Clinical decision making
Ingram (2017)	History-taking	Clinical decision making
Ingram (2017)	Enhancing clinical practice	Management and team competence
Leahy Counihan (2018)	Telephone triage	Clinical decision making
Leahy Counihan (2018)	Diagnosis	Clinical decision making
Leahy Counihan (2018)	Management	Clinical decision making
Leahy Counihan (2018)	Treatment escalation	Clinical decision making
Lennon (2020)	Co-ordinating care	Management and team competence
Lennon (2020)	Discharge	Management and team competence
Lennon (2020)	Continuity of care	Management and team competence
Lennon (2020)	Avoid fragmented care	Management and team competence
Lennon (2020)	Woman centred care	Professional values and conduct
Lennon (2020)	Empower the woman	Professional values and conduct
Lennon (2020)	Empower the family	Professional values and conduct
Lennon (2020)	Informed decision making	Clinical decision making
Lennon (2020)	Referral system	Management and team competence
Lennon (2020)	Collaboration with other healthcare professionals	Management and team competence
Lennon (2020)	Timely review	Clinical decision making
Lennon (2020)	Order investigations	Clinical decision making
Lennon (2020)	Order tests	Clinical decision making
Lennon (2020)	Clinical decision making	Clinical decision making
Lennon (2020)	Medication prescribing	Clinical decision making
Lennon (2020)	Support better care deliver	Management and team competence
Lennon (2020)	Evaluation of service provided	Management and team competence
McBrien (2018)	Comprehensive history taking	Clinical decision making
McBrien (2018)	Physical examination	Clinical decision making
McBrien (2018)	Pain assessment	Clinical decision making
McBrien (2018)	X-ray requests	Clinical decision making
McBrien (2018)	Referral to consultant	Management and team competence
McBrien (2019)	History taking	Clinical decision making
McBrien (2019)	Physical examination/assessment	Clinical decision making
McBrien (2019)	Referral to team	Management and team competence
McConkey and Dowling (2020)	Comprehensive health history	Clinical decision making
McConkey and Dowling (2020)	Urological assessment	Clinical decision making
McConkey and Dowling (2020)	Individual risk assessment	Clinical decision making
McConkey and Dowling (2020)	Decision making with the patient	Professional values and conduct
McConkey and Dowling (2020)	Adhere to policies and guidelines	Management and team competence
McConkey and Dowling (2020)	Evidence based	Leadership and professional scholarship
McConkey and Dowling (2020)	Consultation	Leadership and professional scholarship
McConkey and Dowling (2020)	Referral to consultant	Management and team competence
National Council for the Professional Development of Nurses and Midwifery (2005)	Providing holistic care	Professional values and conduct
National Council for the Professional Development of Nurses and Midwifery (2005)	Leadership	Leadership and professional scholarship
National Council for the Professional Development of Nurses and Midwifery (2005)	Education	Management and team competence
National Council for the Professional Development of Nurses and Midwifery (2005)	Undertake research	Leadership and professional scholarship
National Council for the Professional Development of Nurses and Midwifery (2005)	Patient care	Professional values and conduct
National Council for the Professional Development of Nurses and Midwifery (2005)	Patient outcomes	Management and team competence
National Council for the Professional Development of Nurses and Midwifery (2005)	Teamwork	Management and team competence
National Council for the Professional Development of Nurses and Midwifery (2010)	Expert clinical assessment	Clinical decision making
National Council for the Professional Development of Nurses and Midwifery (2010)	Holistic nursing care	Professional values and conduct
National Council for the Professional Development of Nurses and Midwifery (2010)	Improve accessibility of services	Knowledge and cognitive competence
National Council for the Professional Development of Nurses and Midwifery (2010)	Reassurance	Professional values and conduct
National Council for the Professional Development of Nurses and Midwifery (2010)	Reduce waiting times	Management and team competence
National Council for the Professional Development of Nurses and Midwifery (2010)	Teamwork	Management and team competence
National Council for the Professional Development of Nurses and Midwifery (2010)	Referrals	Management and team competence
National Council for the Professional Development of Nurses and Midwifery (2010)	Clinical examination	Clinical decision making
National Council for the Professional Development of Nurses and Midwifery (2010)	Surveillance	Management and team competence
National Council for the Professional Development of Nurses and Midwifery (2010)	Follow-up	Clinical decision making
National Council for the Professional Development of Nurses and Midwifery (2010)	Education	Management and team competence
National Council for the Professional Development of Nurses and Midwifery (2010)	Support	Communication and interpersonal competence
National Council for the Professional Development of Nurses and Midwifery (2010)	Advice	Professional values and conduct
National Council for the Professional Development of Nurses and Midwifery (2010)	Reduce admissions	Clinical decision making
National Council for the Professional Development of Nurses and Midwifery (2010)	Pre-admission	Clinical decision making
National Council for the Professional Development of Nurses and Midwifery (2010)	Discharge	Management and team competence
National Council for the Professional Development of Nurses and Midwifery (2010)	Holistic approach	Professional values and conduct
National Council for the Professional Development of Nurses and Midwifery (2010)	Minimise cancellations	Management and team competence
National Council for the Professional Development of Nurses and Midwifery (2010)	History taking	Clinical decision making
National Council for the Professional Development of Nurses and Midwifery (2010)	Psychosocial assessment	Clinical decision making
National Council for the Professional Development of Nurses and Midwifery (2010)	Physical examination	Clinical decision making
National Council for the Professional Development of Nurses and Midwifery (2010)	Prescribing X-rays	Clinical decision making
National Council for the Professional Development of Nurses and Midwifery (2010)	Blood tests	Clinical decision making
National Council for the Professional Development of Nurses and Midwifery (2010)	Diagnostic tests	Clinical decision making
National Council for the Professional Development of Nurses and Midwifery (2008)	Educate students	Management and team competence
National Council for the Professional Development of Nurses and Midwifery (2008)	Educate others	Management and team competence
National Council for the Professional Development of Nurses and Midwifery (2008)	Manage minor injuries	Clinical decision making
National Council for the Professional Development of Nurses and Midwifery (2008)	Reduction in waiting time	Management and team competence
National Council for the Professional Development of Nurses and Midwifery (2008)	Consultancy	Leadership and professional scholarship
National Council for the Professional Development of Nurses and Midwifery (2008)	Managing a caseload	Management and team competence
National Council for the Professional Development of Nurses and Midwifery (2008)	Perform routine procedures	Clinical decision making
National Council for the Professional Development of Nurses and Midwifery (2008)	Coordination of follow-up care	Management and team competence
National Council for the Professional Development of Nurses and Midwifery (2008)	Screening	Management and team competence
National Council for the Professional Development of Nurses and Midwifery (2008)	Teamwork	Management and team competence
National Council for the Professional Development of Nurses and Midwifery (2008)	Pain management	Clinical decision making
National Council for the Professional Development of Nurses and Midwifery (2008)	Pain treatment	Clinical decision making
National Council for the Professional Development of Nurses and Midwifery (2008)	Triage	Clinical decision making
National Council for the Professional Development of Nurses and Midwifery (2008)	Patient flow	Clinical decision making
National Council for the Professional Development of Nurses and Midwifery (2008)	Patient consultation	Communication and interpersonal competence
National Council for the Professional Development of Nurses and Midwifery (2008)	Assessment	Clinical decision making
National Council for the Professional Development of Nurses and Midwifery (2008)	Formulation of treatment plans	Management and team competence
National Council for the Professional Development of Nurses and Midwifery (2008)	Requesting investigations	Clinical decision making
National Council for the Professional Development of Nurses and Midwifery (2008)	Interpretation of investigation results	Clinical decision making
National Council for the Professional Development of Nurses and Midwifery (2008)	Ongoing monitoring	Management and team competence
National Council for the Professional Development of Nurses and Midwifery (2008)	Evidence-based interventions	Leadership and professional scholarship
National Council for the Professional Development of Nurses and Midwifery (2008)	High-quality interventions	Management and team competence
O’Keeffe et al. (2020)	Falls assessment	Clinical decision making
O’Keeffe et al. (2020)	Discharge	Management and team competence
O’Keeffe et al. (2020)	Referral to other healthcare professionals	Management and team competence
O’Keeffe et al. (2020)	Physical assessment	Clinical decision making
O'Connor et al. (2018)	Support to GPs	Management and team competence
O'Connor et al. (2018)	One-to-one engagement	Professional values and conduct
O'Connor et al. (2018)	Supervise others	Management and team competence
O'Connor et al. (2018)	Operate within their scope of practice	Professional values and conduct
O'Connor et al. (2018)	Utilise evidence-based guidelines	Leadership and professional scholarship
O'Connor et al. (2018)	Collaborate with medical colleagues	Management and team competence
O'Connor et al. (2018)	Refer to medical colleagues	Management and team competence
O'Connor et al. (2018)	Specialised knowledge	Knowledge and cognitive competence
O'Connor et al. (2018)	Specialised practice	Knowledge and cognitive competence
O'Connor et al. (2018)	Training of others	Management and team competence
O'Connor et al. (2018)	Works at an autonomous level	Leadership and professional scholarship
O'Connor et al. (2018)	Involved in the whole process	Professional values and conduct
O'Connor et al. (2018)	Diagnosing	Clinical decision making
O'Connor et al. (2018)	Prescribing	Clinical decision making
O'Connor et al. (2018)	Discharge	Management and team competence
O'Connor et al. (2018)	Holistic approach	Professional values and conduct
O'Connor et al. (2018)	Diagnosis	Clinical decision making
O'Connor et al. (2018)	Caring	Professional values and conduct
O'Connor et al. (2018)	Patient outcomes	Management and team competence
O'Connor et al. (2018)	Interdisciplinary caseload management	Management and team competence
O'Connor et al. (2018)	Decision-making	Clinical decision making
O'Connor et al. (2018)	A supportive role to nursing/medical colleagues	Management and team competence
O'Connor et al. (2018)	Reduce length of stay	Management and team competence
O'Connor et al. (2018)	Promote early discharge	Management and team competence
O'Connor et al. (2018)	Quality care	Management and team competence
O'Connor et al. (2018)	Safety of care	Management and team competence
O'Connor et al. (2018)	Make referrals	Management and team competence
O'Connor et al. (2018)	Team-based care approach	Management and team competence
O'Connor et al. (2018)	Seeing the patient, woman, or client	Professional values and conduct
O'Toole et al. (2019)	Assessment	Clinical decision making
O'Toole et al. (2019)	Avoidance of admission to hospital	Clinical decision making
O'Toole et al. (2019)	Providing explanations	Communication and interpersonal competence
O'Toole et al. (2019)	Further tests	Clinical decision making
O'Toole et al. (2019)	Patient satisfaction	Management and team competence
O'Toole et al. (2019)	Caring	Professional values and conduct
O'Toole et al. (2019)	Using language and terms people understand	Communication and interpersonal competence
O'Toole et al. (2019)	Gave them sufficient time at appointments	Professional values and conduct
O'Toole et al. (2019)	Spent more time with them	Professional values and conduct
O'Toole et al. (2019)	Gave more information	Communication and interpersonal competence
O'Toole et al. (2019)	Explained it clearer	Communication and interpersonal competence
O'Toole et al. (2019)	Listened to them	Communication and interpersonal competence
O'Toole et al. (2019)	Shorter waiting time	Management and team competence
O'Toole et al. (2019)	Greater reassurance	Communication and interpersonal competence
O'Toole et al. (2019)	Discharge planning	Management and team competence
Richmond et al. (2022)	Holistic	Professional values and conduct
Richmond et al. (2022)	Comprehensive care	Management and team competence
Richmond et al. (2022)	Organised care	Management and team competence
Richmond et al. (2022)	Clinical lead	Leadership and professional scholarship
Richmond et al. (2022)	Expert clinical knowledge	Knowledge and cognitive competence
Richmond et al. (2022)	Expert skills	Knowledge and cognitive competence
Richmond et al. (2022)	Care management	Management and team competence
Richmond et al. (2022)	A source of information	Communication and interpersonal competence
Richmond et al. (2022)	Provide support	Management and team competence
Richmond et al. (2022)	Expert clinical knowledge	Knowledge and cognitive competence
Richmond et al. (2022)	Expert skills	Knowledge and cognitive competence
Richmond et al. (2022)	Corresponding with team members	Management and team competence
Rodger et al. (2016)	Tailored made educational learning resource	Management and team competence
Rodger et al. (2016)	Education resource adopted by many agencies	Management and team competence
Rodger et al. (2016)	Reduction in falls	Clinical decision making
Rodger et al. (2016)	Implementation of a programme	Management and team competence
Rodger et al. (2016)	Risk identified	Clinical decision making
Rodger et al. (2016)	Promoting awareness among staff	Management and team competence
Small (2010)	Clinical caseload	Leadership and professional scholarship
Small (2010)	Education of others	Management and team competence
Small (2010)	Comprehensive health assessment	Clinical decision making
Small (2010)	Improved waiting times	Clinical decision making
Small (2010)	Improved patient satisfaction	Management and team competence
Small (2010)	Improved patient outcomes	Management and team competence
Small (2010)	Referral pathway expanded	Management and team competence
Thompson and McNamara (2022a)	Improves the patient journey	Management and team competence
Thompson and McNamara (2022a)	System improvements	Management and team competence
Thompson and McNamara (2022a)	Improvements in patient outcomes	Management and team competence
Thompson and McNamara (2022a)	Reduced waiting times	Management and team competence
Thompson and McNamara (2022a)	Reduced hospitalisation	Management and team competence
Thompson and McNamara (2022a)	Reduced lengths of stay	Management and team competence
Thompson and McNamara (2022a)	See the whole person	Professional values and conduct
Thompson and McNamara (2022a)	Understand more than what is immediately apparent	Knowledge and cognitive competence
Thompson and McNamara (2022a)	Improve the patient journey	Management and team competence
Thompson and McNamara (2022a)	Improve patient outcomes	Management and team competence
Thompson and McNamara (2022b)	Expert in that area	Knowledge and cognitive competence
Thompson and McNamara (2022b)	Provide holistic care	Professional values and conduct
Thompson and McNamara (2022b)	Help solve medical problems	Clinical decision making
Thompson and McNamara (2022b)	Reduce waiting lists	Management and team competence
Thompson and McNamara (2022b)	Diagnosing	Clinical decision making
Thompson and McNamara (2022b)	Treating	Clinical decision making
Thompson and McNamara (2022b)	Discharging	Management and team competence
Thompson and Meskell (2012)	X-ray interpretation	Clinical decision making
Thompson and Meskell (2012)	Reduce waiting times	Management and team competence
Thompson and Meskell (2012)	Analgesia administration	Clinical decision making

## Sheet: Leadership and professional sch
Author	Code	Domain
Baby (2019)	Ensure evidence-based care	Leadership and professional scholarship
Begley et al. (2010)	Policy development	Leadership and professional scholarship
Begley et al. (2010)	Strategic planning	Leadership and professional scholarship
Begley et al. (2010)	Service expansion and development	Leadership and professional scholarship
Begley et al. (2010)	Leadership	Leadership and professional scholarship
Begley et al. (2010)	Implementing research’	Leadership and professional scholarship
Begley et al. (2010)	Promote evidence-based practice	Leadership and professional scholarship
Begley et al. (2010)	Conferences	Leadership and professional scholarship
Begley et al. (2010)	Publications	Leadership and professional scholarship
Begley et al. (2013)	Demonstrate clinical leadership	Leadership and professional scholarship
Begley et al. (2013)	Being positive role models	Leadership and professional scholarship
Begley et al. (2013)	Practised at a higher level	Leadership and professional scholarship
Begley et al. (2013)	National guideline development	Leadership and professional scholarship
Begley et al. (2013)	International guideline development	Leadership and professional scholarship
Begley et al. (2013)	Sat on high-level national committees	Leadership and professional scholarship
Begley et al. (2013)	Sat on high-level international committees	Leadership and professional scholarship
Begley et al. (2013)	Undertook research	Leadership and professional scholarship
Begley et al. (2013)	Published their work	Leadership and professional scholarship
Begley et al. (2013)	Gave presentations	Leadership and professional scholarship
Begley et al. (2013)	Attended conferences	Leadership and professional scholarship
Begley et al. (2014)	Strong clinical leadership	Leadership and professional scholarship
Begley et al. (2014)	Leading in guideline development	Leadership and professional scholarship
Begley et al. (2014)	Leading new care initiatives	Leadership and professional scholarship
Begley et al. (2015)	Implementing evidence-based practice	Leadership and professional scholarship
Begley et al. (2015)	Leading research	Leadership and professional scholarship
Begley et al. (2015)	Conducting research	Leadership and professional scholarship
Begley et al. (2015)	Disseminating research	Leadership and professional scholarship
Begley et al. (2015)	Advance nursing and midwifery practice	Leadership and professional scholarship
Blanchfield and McGurk (2012)	Targeted system review	Leadership and professional scholarship
Blanchfield and O'Connor (2022)	Contribute to healthcare delivery issues	Leadership and professional scholarship
Blanchfield and O'Connor (2022)	Development of combined care	Leadership and professional scholarship
Blanchfield and O'Connor (2022)	Implementation of the combined care service	Leadership and professional scholarship
Carey et al. (2022)	Evidenced based	Leadership and professional scholarship
Coyne et al. (2016)	Nurse-led clinics	Leadership and professional scholarship
Coyne et al. (2016)	Improved health care	Leadership and professional scholarship
Elliott et al. (2013)	Practice development	Leadership and professional scholarship
Elliott et al. (2013)	Initiate reviews of clinical practice	Leadership and professional scholarship
Elliott et al. (2013)	Respond to new international practice developments	Leadership and professional scholarship
Elliott et al. (2013)	Ensured recommendations from research evidence implemented	Leadership and professional scholarship
Elliott et al. (2013)	Ensured recommendations from clinical guidelines implemented	Leadership and professional scholarship
Elliott et al. (2013)	Changes introduced to clinical practice	Leadership and professional scholarship
Elliott et al. (2013)	Influence policy	Leadership and professional scholarship
Elliott et al. (2013)	Identify areas for quality improvement initiatives	Leadership and professional scholarship
Elliott et al. (2013)	Introduce evidence-based assessment tools	Leadership and professional scholarship
Elliott et al. (2013)	Act as consultants to other organisations	Leadership and professional scholarship
Elliott et al. (2013)	Nurse or midwife-led clinics	Leadership and professional scholarship
Elliott et al. (2014)	Curriculum design on several courses	Leadership and professional scholarship
Elliott et al. (2014)	Presentation at research conferences	Leadership and professional scholarship
Elliott et al. (2014)	Presentation at public patient education media events	Leadership and professional scholarship
Elliott et al. (2014)	Use of evidence in clinical practice	Leadership and professional scholarship
Elliott et al. (2014)	Use of research in practice	Leadership and professional scholarship
Elliott et al. (2014)	Led initiatives	Leadership and professional scholarship
Elliott et al. (2014)	Introduction of new patient services	Leadership and professional scholarship
Elliott et al. (2014)	Introduce clinical practices	Leadership and professional scholarship
Elliott et al. (2014)	Introduce healthcare processes	Leadership and professional scholarship
Elliott et al. (2014)	Introduce support measures	Leadership and professional scholarship
Health Service Executive (2016)	Evidence-based interventions	Leadership and professional scholarship
Higgins et al. (2014)	Practice development	Leadership and professional scholarship
Higgins et al. (2014)	Policy development	Leadership and professional scholarship
Higgins et al. (2014)	Policy implementation	Leadership and professional scholarship
Higgins et al. (2014)	Guideline development	Leadership and professional scholarship
Higgins et al. (2014)	Guideline implementation	Leadership and professional scholarship
Higgins et al. (2014)	Acts as a positive role model	Leadership and professional scholarship
Higgins et al. (2014)	Develops national policy	Leadership and professional scholarship
Higgins et al. (2014)	Develop international policy	Leadership and professional scholarship
Higgins et al. (2014)	Education at national level	Leadership and professional scholarship
Higgins et al. (2014)	Education at international level	Leadership and professional scholarship
Higgins et al. (2014)	Engages with national professional organisations	Leadership and professional scholarship
Higgins et al. (2014)	Engages with international professional organisations	Leadership and professional scholarship
Ingram et al. (2020)	Lead intervention	Leadership and professional scholarship
McConkey and Dowling (2020)	Evidence based	Leadership and professional scholarship
McConkey and Dowling (2020)	Consultation	Leadership and professional scholarship
National Council for the Professional Development of Nurses and Midwifery (2005)	Leadership	Leadership and professional scholarship
National Council for the Professional Development of Nurses and Midwifery (2005)	Undertake research	Leadership and professional scholarship
National Council for the Professional Development of Nurses and Midwifery (2008)	Consultancy	Leadership and professional scholarship
National Council for the Professional Development of Nurses and Midwifery (2008)	Evidence-based interventions	Leadership and professional scholarship
O'Connor et al. (2018)	Utilise evidence-based guidelines	Leadership and professional scholarship
O'Connor et al. (2018)	Works at an autonomous level	Leadership and professional scholarship
Richmond et al. (2022)	Clinical lead	Leadership and professional scholarship
Small (2010)	Clinical caseload	Leadership and professional scholarship

## Sheet: Management and team competence
Author	Code	Domain
Baby (2019)	Offering self-help interventions	Management and team competence
Baby (2019)	Staff training	Management and team competence
Baby (2019)	Staff mentoring	Management and team competence
Baby (2019)	Collaboration with healthcare professionals	Management and team competence
Baby (2019)	Conduct audits	Management and team competence
Baby (2019)	Evaluate service	Management and team competence
Begley et al. (2010)	Referral	Management and team competence
Begley et al. (2010)	Improved patient outcomes	Management and team competence
Begley et al. (2010)	Education	Management and team competence
Begley et al. (2010)	Health promotion	Management and team competence
Begley et al. (2010)	Reduced readmission rates	Management and team competence
Begley et al. (2010)	Adherence to best-practice guidelines	Management and team competence
Begley et al. (2010)	Increased continuity of care	Management and team competence
Begley et al. (2010)	Increased patient access to care	Management and team competence
Begley et al. (2010)	Teaching	Management and team competence
Begley et al. (2010)	Coordination of care	Management and team competence
Begley et al. (2010)	Community resource access	Management and team competence
Begley et al. (2013)	Process patients through the system more efficiently	Management and team competence
Begley et al. (2013)	Referred patients/clients	Management and team competence
Begley et al. (2013)	Took referrals	Management and team competence
Begley et al. (2013)	Shorter waiting times experienced	Management and team competence
Begley et al. (2013)	Active in teaching	Management and team competence
Begley et al. (2013)	Developing educational modules nationally	Management and team competence
Begley et al. (2014)	Support clinical practice	Management and team competence
Begley et al. (2014)	Improve patient/client outcomes	Management and team competence
Begley et al. (2014)	Provide a swifter access to services	Management and team competence
Begley et al. (2014)	Discharging	Management and team competence
Begley et al. (2014)	Decreasing waiting lists	Management and team competence
Begley et al. (2014)	Decrease waiting times	Management and team competence
Begley et al. (2014)	Organisational skills	Management and team competence
Begley et al. (2014)	Follow-ups	Management and team competence
Begley et al. (2014)	Improved care	Management and team competence
Begley et al. (2014)	Improved compliance	Management and team competence
Begley et al. (2014)	Better safety focus	Management and team competence
Begley et al. (2015)	Conducting audit	Management and team competence
Behan et al. (2023)	Provided epilepsy education	Management and team competence
Behan et al. (2023)	Pregnancy education	Management and team competence
Behan et al. (2023)	Coordinated care between centres/services	Management and team competence
Blanchfield and McGurk (2012)	Undertake annual review	Management and team competence
Blanchfield and McGurk (2012)	Lower patient non-attendance rate	Management and team competence
Blanchfield and O'Connor (2022)	High-quality personalised care	Management and team competence
Blanchfield and O'Connor (2022)	Provision of complete episodes of care	Management and team competence
Blanchfield and O'Connor (2022)	Improved clinical care attainment	Management and team competence
Blanchfield and O'Connor (2022)	Improved care management	Management and team competence
Callender and Koe (2015)	Cost saving	Management and team competence
Canty and Kearney (2018)	Wait times reduced	Management and team competence
Carey et al. (2022)	Team collaboration	Management and team competence
Carthy-Finneran (2019)	Health promotion	Management and team competence
Carthy-Finneran (2019)	Health education	Management and team competence
Carthy-Finneran (2019)	Discharge	Management and team competence
Carthy-Finneran (2019)	Surveillance	Management and team competence
Casey et al. (2017)	Cost saving	Management and team competence
Casey et al. (2017)	Supportive role to colleagues	Management and team competence
Casey et al. (2017)	Positive impact on patient outcomes	Management and team competence
Casey et al. (2017)	Greater consistency in care	Management and team competence
Comiskey et al. (2014)	Higher rates reported for health and well-being	Management and team competence
Comiskey et al. (2014)	Waiting time reduced	Management and team competence
Coyne et al. (2016)	Refer clients	Management and team competence
Coyne et al. (2016)	Receive referrals	Management and team competence
Coyne et al. (2016)	Linking with GPs	Management and team competence
Coyne et al. (2016)	Improved continuity of care	Management and team competence
Coyne et al. (2016)	Health promotional activities	Management and team competence
Coyne et al. (2016)	Educational materials	Management and team competence
Coyne et al. (2016)	Improved care for clients	Management and team competence
Coyne et al. (2016)	Enhanced compliance with treatments	Management and team competence
Elliott (2010)	Access to care and treatment	Management and team competence
Elliott et al. (2013)	Coordinating patient care	Management and team competence
Elliott et al. (2013)	Review of patient experiences	Management and team competence
Elliott et al. (2013)	Make changes to service delivery	Management and team competence
Elliott et al. (2013)	Health screening across the lifespan	Management and team competence
Elliott et al. (2013)	Reviewing patient pathways of care	Management and team competence
Elliott et al. (2013)	Reviewing care processes	Management and team competence
Elliott et al. (2013)	Improve efficiency of referral	Management and team competence
Elliott et al. (2013)	Improve follow-up processes	Management and team competence
Elliott et al. (2013)	Reduce safety risks	Management and team competence
Elliott et al. (2013)	Mentoring	Management and team competence
Elliott et al. (2013)	Educating	Management and team competence
Elliott et al. (2013)	Training	Management and team competence
Elliott et al. (2014)	Educational interventions	Management and team competence
Elliott et al. (2014)	Improved patient services	Management and team competence
Elliott et al. (2014)	Improved support networks for healthcare practitioners	Management and team competence
Griffin and McDevitt (2016)	Very thorough	Management and team competence
Griffin and McDevitt (2016)	Quality of care	Management and team competence
Griffin and Melby (2006)	Improved waiting times	Management and team competence
Griffin and Melby (2006)	Improved quality of service	Management and team competence
Griffin and Melby (2006)	Receive referrals	Management and team competence
Griffin and Melby (2006)	Refer patients	Management and team competence
Griffin and Melby (2006)	Reduced waiting time	Management and team competence
Griffin and Melby (2006)	Continuity of care	Management and team competence
Griffin and Melby (2006)	More cost-effective service	Management and team competence
Health Service Executive (2016)	Clinical care improved	Management and team competence
Health Service Executive (2016)	Improved patient flow	Management and team competence
Health Service Executive (2016)	Referral system	Management and team competence
Higgins et al. (2014)	Guides the multidisciplinary team	Management and team competence
Higgins et al. (2014)	Coordinates the multidisciplinary team	Management and team competence
Higgins et al. (2014)	Introduces patient/client care services	Management and team competence
Higgins et al. (2014)	Develops patient/client care services	Management and team competence
Higgins et al. (2014)	Education of the team	Management and team competence
Higgins et al. (2014)	Mentor team	Management and team competence
Higgins et al. (2014)	Coaches the team	Management and team competence
Hunter et al. (2023)	Continuity of care	Management and team competence
Ingram and Offiah (2023)	Referring patients	Management and team competence
Ingram et al. (2020)	Medication education	Management and team competence
Ingram et al. (2020)	Patient education	Management and team competence
Ingram et al. (2020)	Referrals for further investigations	Management and team competence
Ingram et al. (2020)	Referrals to another specialty	Management and team competence
Ingram et al. (2020)	Discharge into the community	Management and team competence
Ingram (2017)	Enhancing clinical practice	Management and team competence
Lennon (2020)	Co-ordinating care	Management and team competence
Lennon (2020)	Discharge	Management and team competence
Lennon (2020)	Continuity of care	Management and team competence
Lennon (2020)	Avoid fragmented care	Management and team competence
Lennon (2020)	Referral system	Management and team competence
Lennon (2020)	Collaboration with other healthcare professionals	Management and team competence
Lennon (2020)	Support better care deliver	Management and team competence
Lennon (2020)	Evaluation of service provided	Management and team competence
McBrien (2018)	Referral to consultant	Management and team competence
McBrien (2019)	Referral to team	Management and team competence
McConkey and Dowling (2020)	Adhere to policies and guidelines	Management and team competence
McConkey and Dowling (2020)	Referral to consultant	Management and team competence
National Council for the Professional Development of Nurses and Midwifery (2005)	Education	Management and team competence
National Council for the Professional Development of Nurses and Midwifery (2005)	Patient outcomes	Management and team competence
National Council for the Professional Development of Nurses and Midwifery (2005)	Teamwork	Management and team competence
National Council for the Professional Development of Nurses and Midwifery (2010)	Reduce waiting times	Management and team competence
National Council for the Professional Development of Nurses and Midwifery (2010)	Teamwork	Management and team competence
National Council for the Professional Development of Nurses and Midwifery (2010)	Referrals	Management and team competence
National Council for the Professional Development of Nurses and Midwifery (2010)	Surveillance	Management and team competence
National Council for the Professional Development of Nurses and Midwifery (2010)	Education	Management and team competence
National Council for the Professional Development of Nurses and Midwifery (2010)	Discharge	Management and team competence
National Council for the Professional Development of Nurses and Midwifery (2010)	Minimise cancellations	Management and team competence
National Council for the Professional Development of Nurses and Midwifery (2008)	Educate students	Management and team competence
National Council for the Professional Development of Nurses and Midwifery (2008)	Educate others	Management and team competence
National Council for the Professional Development of Nurses and Midwifery (2008)	Reduction in waiting time	Management and team competence
National Council for the Professional Development of Nurses and Midwifery (2008)	Managing a caseload	Management and team competence
National Council for the Professional Development of Nurses and Midwifery (2008)	Coordination of follow-up care	Management and team competence
National Council for the Professional Development of Nurses and Midwifery (2008)	Screening	Management and team competence
National Council for the Professional Development of Nurses and Midwifery (2008)	Teamwork	Management and team competence
National Council for the Professional Development of Nurses and Midwifery (2008)	Formulation of treatment plans	Management and team competence
National Council for the Professional Development of Nurses and Midwifery (2008)	Ongoing monitoring	Management and team competence
National Council for the Professional Development of Nurses and Midwifery (2008)	High-quality interventions	Management and team competence
O’Keeffe et al. (2020)	Discharge	Management and team competence
O’Keeffe et al. (2020)	Referral to other healthcare professionals	Management and team competence
O'Connor et al. (2018)	Support to GPs	Management and team competence
O'Connor et al. (2018)	Supervise others	Management and team competence
O'Connor et al. (2018)	Collaborate with medical colleagues	Management and team competence
O'Connor et al. (2018)	Refer to medical colleagues	Management and team competence
O'Connor et al. (2018)	Training of others	Management and team competence
O'Connor et al. (2018)	Discharge	Management and team competence
O'Connor et al. (2018)	Patient outcomes	Management and team competence
O'Connor et al. (2018)	Interdisciplinary caseload management	Management and team competence
O'Connor et al. (2018)	A supportive role to nursing/medical colleagues	Management and team competence
O'Connor et al. (2018)	Reduce length of stay	Management and team competence
O'Connor et al. (2018)	Promote early discharge	Management and team competence
O'Connor et al. (2018)	Quality care	Management and team competence
O'Connor et al. (2018)	Safety of care	Management and team competence
O'Connor et al. (2018)	Make referrals	Management and team competence
O'Connor et al. (2018)	Team-based care approach	Management and team competence
O'Toole et al. (2019)	Patient satisfaction	Management and team competence
O'Toole et al. (2019)	Shorter waiting time	Management and team competence
O'Toole et al. (2019)	Discharge planning	Management and team competence
Richmond et al. (2022)	Comprehensive care	Management and team competence
Richmond et al. (2022)	Organised care	Management and team competence
Richmond et al. (2022)	Care management	Management and team competence
Richmond et al. (2022)	Provide support	Management and team competence
Richmond et al. (2022)	Corresponding with team members	Management and team competence
Rodger et al. (2016)	Tailored made educational learning resource	Management and team competence
Rodger et al. (2016)	Education resource adopted by many agencies	Management and team competence
Rodger et al. (2016)	Implementation of a programme	Management and team competence
Rodger et al. (2016)	Promoting awareness among staff	Management and team competence
Small (2010)	Education of others	Management and team competence
Small (2010)	Improved patient satisfaction	Management and team competence
Small (2010)	Improved patient outcomes	Management and team competence
Small (2010)	Referral pathway expanded	Management and team competence
Thompson and McNamara (2022a)	Improves the patient journey	Management and team competence
Thompson and McNamara (2022a)	System improvements	Management and team competence
Thompson and McNamara (2022a)	Improvements in patient outcomes	Management and team competence
Thompson and McNamara (2022a)	Reduced waiting times	Management and team competence
Thompson and McNamara (2022a)	Reduced hospitalisation	Management and team competence
Thompson and McNamara (2022a)	Reduced lengths of stay	Management and team competence
Thompson and McNamara (2022a)	Improve the patient journey	Management and team competence
Thompson and McNamara (2022a)	Improve patient outcomes	Management and team competence
Thompson and McNamara (2022b)	Reduce waiting lists	Management and team competence
Thompson and McNamara (2022b)	Discharging	Management and team competence
Thompson and Meskell (2012)	Reduce waiting times	Management and team competence

## Sheet: Communication and interpersonal
Author	Code	Domain
Baby (2019)	Document a complete episode of care	Communication and interpersonal competence
Baby (2019)	Offering advice	Communication and interpersonal competence
Begley et al. (2010)	Counselling	Communication and interpersonal competence
Blanchfield and O'Connor (2022)	Providing feedback	Communication and interpersonal competence
Blanchfield and O'Connor (2022)	Explanation of care to patient's	Communication and interpersonal competence
Comiskey et al. (2014)	Dealing with service users’ anxieties or fears	Communication and interpersonal competence
Comiskey et al. (2014)	Patient confidence	Communication and interpersonal competence
Coyne et al. (2016)	Providing advice about symptoms	Communication and interpersonal competence
Coyne et al. (2016)	Therapeutic communication	Communication and interpersonal competence
Coyne et al. (2016)	Relationships with clients and their carers	Communication and interpersonal competence
Coyne et al. (2016)	Explain procedures	Communication and interpersonal competence
Coyne et al. (2016)	Explain investigations	Communication and interpersonal competence
Elliott (2010)	Provide information	Communication and interpersonal competence
Elliott (2010)	Monitoring a patient’s verbal and non-verbal behaviour	Communication and interpersonal competence
Elliott et al. (2013)	Communication with the multidisciplinary team	Communication and interpersonal competence
Elliott et al. (2013)	Communicating with patient	Communication and interpersonal competence
Elliott et al. (2013)	Communicating with family	Communication and interpersonal competence
Elliott et al. (2013)	Communicating with primary care team	Communication and interpersonal competence
Griffin and McDevitt (2016)	Alleviate worry	Communication and interpersonal competence
Griffin and McDevitt (2016)	Adhere to advice given	Communication and interpersonal competence
Griffin and McDevitt (2016)	Provide advice	Communication and interpersonal competence
Griffin and McDevitt (2016)	Given information	Communication and interpersonal competence
Griffin and McDevitt (2016)	Given advice	Communication and interpersonal competence
Griffin and McDevitt (2016)	Provided with written advice	Communication and interpersonal competence
National Council for the Professional Development of Nurses and Midwifery (2010)	Support	Communication and interpersonal competence
National Council for the Professional Development of Nurses and Midwifery (2008)	Patient consultation	Communication and interpersonal competence
O'Toole et al. (2019)	Providing explanations	Communication and interpersonal competence
O'Toole et al. (2019)	Using language and terms people understand	Communication and interpersonal competence
O'Toole et al. (2019)	Gave more information	Communication and interpersonal competence
O'Toole et al. (2019)	Explained it clearer	Communication and interpersonal competence
O'Toole et al. (2019)	Listened to them	Communication and interpersonal competence
O'Toole et al. (2019)	Greater reassurance	Communication and interpersonal competence
Richmond et al. (2022)	A source of information	Communication and interpersonal competence

## Sheet: Knowledge and cognitive compete
Author	Code	Domain
Begley et al. (2014)	Practical skills	Knowledge and cognitive competence
Begley et al. (2014)	Evidence-based clinical knowledge	Knowledge and cognitive competence
Behan et al. (2023)	Advice on medication management and titration	Knowledge and cognitive competence
Blanchfield and McGurk (2012)	Education review	Knowledge and cognitive competence
Coyne et al. (2016)	Practical teaching activities	Knowledge and cognitive competence
Coyne et al. (2016)	Increasing the client’s knowledge	Knowledge and cognitive competence
Coyne et al. (2016)	Improved health knowledge of clients and carers	Knowledge and cognitive competence
Elliott (2010)	Patients follow healthcare advice	Knowledge and cognitive competence
Elliott (2010)	Knowledge of the healthcare system	Knowledge and cognitive competence
National Council for the Professional Development of Nurses and Midwifery (2010)	Improve accessibility of services	Knowledge and cognitive competence
O'Connor et al. (2018)	Specialised knowledge	Knowledge and cognitive competence
O'Connor et al. (2018)	Specialised practice	Knowledge and cognitive competence
Richmond et al. (2022)	Expert clinical knowledge	Knowledge and cognitive competence
Richmond et al. (2022)	Expert skills	Knowledge and cognitive competence
Richmond et al. (2022)	Expert clinical knowledge	Knowledge and cognitive competence
Richmond et al. (2022)	Expert skills	Knowledge and cognitive competence
Thompson and McNamara (2022a)	Understand more than what is immediately apparent	Knowledge and cognitive competence
Thompson and McNamara (2022b)	Expert in that area	Knowledge and cognitive competence

## Sheet: Professional values and conduct
Author	Code	Domain
Baby (2019)	Ensure equitable care	Professional values and conduct
Begley et al. (2010)	Holistic care	Professional values and conduct
Begley et al. (2010)	Emotional support	Professional values and conduct
Begley et al. (2010)	Personalised care	Professional values and conduct
Begley et al. (2010)	Therapeutic relationships	Professional values and conduct
Begley et al. (2010)	Increased patient satisfaction	Professional values and conduct
Begley et al. (2010)	Listening	Professional values and conduct
Begley et al. (2010)	Holistic care	Professional values and conduct
Begley et al. (2013)	Holistic care	Professional values and conduct
Begley et al. (2014)	Provided an added value	Professional values and conduct
Begley et al. (2014)	Psychosocial skills	Professional values and conduct
Blanchfield and O'Connor (2022)	Personalised care	Professional values and conduct
Blanchfield and O'Connor (2022)	Needs based care	Professional values and conduct
Blanchfield and O'Connor (2022)	Acting as an advocate	Professional values and conduct
Canty and Kearney (2018)	Patient experience improved	Professional values and conduct
Coyne et al. (2016)	Giving time	Professional values and conduct
Coyne et al. (2016)	Listened to concerns	Professional values and conduct
Coyne et al. (2016)	Showing empathy	Professional values and conduct
Coyne et al. (2016)	Physical comfort	Professional values and conduct
Coyne et al. (2016)	Good relationship	Professional values and conduct
Coyne et al. (2016)	Feelings of trust in their capabilities	Professional values and conduct
Coyne et al. (2016)	Seen as a person	Professional values and conduct
Elliott (2010)	Therapeutic relationship	Professional values and conduct
Elliott et al. (2014)	Promotion of nursing	Professional values and conduct
Griffin and McDevitt (2016)	Was available	Professional values and conduct
Higgins et al. (2014)	On-going professional development	Professional values and conduct
Hunter et al. (2023)	Promote choice	Professional values and conduct
Hunter et al. (2023)	Promote involvement in care planning	Professional values and conduct
Lennon (2020)	Woman centred care	Professional values and conduct
Lennon (2020)	Empower the woman	Professional values and conduct
Lennon (2020)	Empower the family	Professional values and conduct
McConkey and Dowling (2020)	Decision making with the patient	Professional values and conduct
National Council for the Professional Development of Nurses and Midwifery (2005)	Providing holistic care	Professional values and conduct
National Council for the Professional Development of Nurses and Midwifery (2005)	Patient care	Professional values and conduct
National Council for the Professional Development of Nurses and Midwifery (2010)	Holistic nursing care	Professional values and conduct
National Council for the Professional Development of Nurses and Midwifery (2010)	Reassurance	Professional values and conduct
National Council for the Professional Development of Nurses and Midwifery (2010)	Advice	Professional values and conduct
National Council for the Professional Development of Nurses and Midwifery (2010)	Holistic approach	Professional values and conduct
O'Connor et al. (2018)	One-to-one engagement	Professional values and conduct
O'Connor et al. (2018)	Operate within their scope of practice	Professional values and conduct
O'Connor et al. (2018)	Involved in the whole process	Professional values and conduct
O'Connor et al. (2018)	Holistic approach	Professional values and conduct
O'Connor et al. (2018)	Caring	Professional values and conduct
O'Connor et al. (2018)	Seeing the patient, woman, or client	Professional values and conduct
O'Toole et al. (2019)	Caring	Professional values and conduct
O'Toole et al. (2019)	Gave them sufficient time at appointments	Professional values and conduct
O'Toole et al. (2019)	Spent more time with them	Professional values and conduct
Richmond et al. (2022)	Holistic	Professional values and conduct
Thompson and McNamara (2022a)	See the whole person	Professional values and conduct
Thompson and McNamara (2022b)	Provide holistic care	Professional values and conduct

## Sheet: Clinical decision making
Author	Code	Domain
Baby (2019)	Undertake a complete episode of care	Clinical decision making
Baby (2019)	Perform ultrasound	Clinical decision making
Baby (2019)	Read ultrasound	Clinical decision making
Baby (2019)	Order bloods	Clinical decision making
Baby (2019)	Perform bloods	Clinical decision making
Baby (2019)	Medication prescribing	Clinical decision making
Baby (2019)	Ensure safe care	Clinical decision making
Begley et al. (2010)	Physical interventions	Clinical decision making
Begley et al. (2010)	Psychological interventions	Clinical decision making
Begley et al. (2010)	Early diagnosis	Clinical decision making
Begley et al. (2010)	Holistic assessment	Clinical decision making
Begley et al. (2010)	Reduced complications	Clinical decision making
Begley et al. (2013)	Autonomy to make clinical decisions	Clinical decision making
Begley et al. (2013)	Greater decision-making skills	Clinical decision making
Begley et al. (2013)	Autonomous clinical decision-making	Clinical decision making
Begley et al. (2014)	Continuity of care	Clinical decision making
Begley et al. (2014)	Service-users assessed	Clinical decision making
Begley et al. (2014)	Diagnosing	Clinical decision making
Begley et al. (2014)	Treating	Clinical decision making
Blanchfield and McGurk (2012)	Medical history taking	Clinical decision making
Blanchfield and McGurk (2012)	Deliver continuity of care	Clinical decision making
Blanchfield and McGurk (2012)	Foot examination	Clinical decision making
Blanchfield and McGurk (2012)	Fundoscopy	Clinical decision making
Blanchfield and O'Connor (2022)	Assessment of blood pressure	Clinical decision making
Blanchfield and O'Connor (2022)	Lipid profile	Clinical decision making
Blanchfield and O'Connor (2022)	Glycaemic control	Clinical decision making
Blanchfield and McGurk (2012)	Renal function	Clinical decision making
Blanchfield and McGurk (2012)	Anaemia status	Clinical decision making
Blanchfield and O'Connor (2022)	Initiate treatments	Clinical decision making
Blanchfield and O'Connor (2022)	Timely management of presenting issues	Clinical decision making
Callender and Koe (2015)	No adverse events recorded	Clinical decision making
Callender and Koe (2015)	Reduced visits to the fracture clinic	Clinical decision making
Callender and Koe (2015)	No clinically significant complications	Clinical decision making
Carey et al. (2022)	Comprehensive assessment	Clinical decision making
Carey et al. (2022)	Full review of symptoms	Clinical decision making
Carey et al. (2022)	Clinical decision-making	Clinical decision making
Carey et al. (2022)	Making a diagnosis	Clinical decision making
Carey et al. (2022)	Support advanced care planning	Clinical decision making
Carey et al. (2022)	Risk assessment	Clinical decision making
Carey et al. (2022)	Pain assessment	Clinical decision making
Carey et al. (2022)	Medication review	Clinical decision making
Carey et al. (2022)	Dementia assessment	Clinical decision making
Carey et al. (2022)	Hydration assessment	Clinical decision making
Carey et al. (2022)	Constipation assessment	Clinical decision making
Carey et al. (2022)	Care management	Clinical decision making
Carthy-Finneran (2019)	Comprehensive history taking	Clinical decision making
Carthy-Finneran (2019)	Skin assessment	Clinical decision making
Carthy-Finneran (2019)	Dermoscopy	Clinical decision making
Carthy-Finneran (2019)	Clinical examination	Clinical decision making
Carthy-Finneran (2019)	Dermoscopic evaluation	Clinical decision making
Carthy-Finneran (2019)	Treatments	Clinical decision making
Carthy-Finneran (2019)	Would closure suturing	Clinical decision making
Carthy-Finneran (2019)	Punch biopsy	Clinical decision making
Carthy-Finneran (2019)	Histology management	Clinical decision making
Coyne et al. (2016)	Reduce re-admission rates	Clinical decision making
Coyne et al. (2016)	Identifying when clients needed admission	Clinical decision making
Coyne et al. (2016)	Identifying deterioration	Clinical decision making
Coyne et al. (2016)	Physical interventions	Clinical decision making
Coyne et al. (2016)	Psychosocial interventions	Clinical decision making
Coyne et al. (2016)	Symptom management	Clinical decision making
Coyne et al. (2016)	Pain relief	Clinical decision making
Coyne et al. (2016)	Medication	Clinical decision making
Coyne et al. (2016)	Reduced readmissions	Clinical decision making
Coyne et al. (2016)	Prompt treatment	Clinical decision making
Coyne et al. (2016)	Reduction in problems worsening	Clinical decision making
Elliott (2010)	Engage patients in decision-making	Clinical decision making
Elliott (2010)	Making a diagnosis	Clinical decision making
Elliott et al. (2013)	Identifying specific problems	Clinical decision making
Elliott et al. (2013)	Making changes to patient/client care	Clinical decision making
Elliott et al. (2014)	Formal assessment for clinical skills	Clinical decision making
Gibbons (2016)	Physical assessment	Clinical decision making
Gibbons (2016)	Systematic history taking	Clinical decision making
Griffin and McDevitt (2016)	Pain control	Clinical decision making
Health Service Executive (2016)	Advanced physical assessment	Clinical decision making
Higgins et al. (2014)	Initiates patient/client care	Clinical decision making
Higgins et al. (2014)	Changes patient/client care	Clinical decision making
Higgins et al. (2014)	Changes clinical practice	Clinical decision making
Higgins et al. (2014)	Autonomous clinical decision-making	Clinical decision making
Ingram and Offiah (2023)	Patient assessment	Clinical decision making
Ingram and Offiah (2023)	Diagnosis	Clinical decision making
Ingram and Offiah (2023)	Treatment	Clinical decision making
Ingram and Offiah (2023)	Health history taking	Clinical decision making
Ingram and Offiah (2023)	Advanced decision-making	Clinical decision making
Ingram et al. (2020)	Advanced physical assessment	Clinical decision making
Ingram et al. (2020)	Interpret findings	Clinical decision making
Ingram et al. (2020)	Medication management	Clinical decision making
Ingram et al. (2020)	Medication adjustment	Clinical decision making
Ingram (2017)	Comprehensive health history	Clinical decision making
Ingram (2017)	History-taking	Clinical decision making
Leahy Counihan (2018)	Telephone triage	Clinical decision making
Leahy Counihan (2018)	Diagnosis	Clinical decision making
Leahy Counihan (2018)	Management	Clinical decision making
Leahy Counihan (2018)	Treatment escalation	Clinical decision making
Lennon (2020)	Informed decision making	Clinical decision making
Lennon (2020)	Timely review	Clinical decision making
Lennon (2020)	Order investigations	Clinical decision making
Lennon (2020)	Order tests	Clinical decision making
Lennon (2020)	Clinical decision making	Clinical decision making
Lennon (2020)	Medication prescribing	Clinical decision making
McBrien (2018)	Comprehensive history taking	Clinical decision making
McBrien (2018)	Physical examination	Clinical decision making
McBrien (2018)	Pain assessment	Clinical decision making
McBrien (2018)	X-ray requests	Clinical decision making
McBrien (2019)	History taking	Clinical decision making
McBrien (2019)	Physical examination/assessment	Clinical decision making
McConkey and Dowling (2020)	Comprehensive health history	Clinical decision making
McConkey and Dowling (2020)	Urological assessment	Clinical decision making
McConkey and Dowling (2020)	Individual risk assessment	Clinical decision making
National Council for the Professional Development of Nurses and Midwifery (2010)	Expert clinical assessment	Clinical decision making
National Council for the Professional Development of Nurses and Midwifery (2010)	Clinical examination	Clinical decision making
National Council for the Professional Development of Nurses and Midwifery (2010)	Follow-up	Clinical decision making
National Council for the Professional Development of Nurses and Midwifery (2010)	Reduce admissions	Clinical decision making
National Council for the Professional Development of Nurses and Midwifery (2010)	Pre-admission	Clinical decision making
National Council for the Professional Development of Nurses and Midwifery (2010)	History taking	Clinical decision making
National Council for the Professional Development of Nurses and Midwifery (2010)	Psychosocial assessment	Clinical decision making
National Council for the Professional Development of Nurses and Midwifery (2010)	Physical examination	Clinical decision making
National Council for the Professional Development of Nurses and Midwifery (2010)	Prescribing X-rays	Clinical decision making
National Council for the Professional Development of Nurses and Midwifery (2010)	Blood tests	Clinical decision making
National Council for the Professional Development of Nurses and Midwifery (2010)	Diagnostic tests	Clinical decision making
National Council for the Professional Development of Nurses and Midwifery (2008)	Manage minor injuries	Clinical decision making
National Council for the Professional Development of Nurses and Midwifery (2008)	Perform routine procedures	Clinical decision making
National Council for the Professional Development of Nurses and Midwifery (2008)	Pain management	Clinical decision making
National Council for the Professional Development of Nurses and Midwifery (2008)	Pain treatment	Clinical decision making
National Council for the Professional Development of Nurses and Midwifery (2008)	Triage	Clinical decision making
National Council for the Professional Development of Nurses and Midwifery (2008)	Patient flow	Clinical decision making
National Council for the Professional Development of Nurses and Midwifery (2008)	Assessment	Clinical decision making
National Council for the Professional Development of Nurses and Midwifery (2008)	Requesting investigations	Clinical decision making
National Council for the Professional Development of Nurses and Midwifery (2008)	Interpretation of investigation results	Clinical decision making
O’Keeffe et al. (2020)	Falls assessment	Clinical decision making
O’Keeffe et al. (2020)	Physical assessment	Clinical decision making
O'Connor et al. (2018)	Diagnosing	Clinical decision making
O'Connor et al. (2018)	Prescribing	Clinical decision making
O'Connor et al. (2018)	Diagnosis	Clinical decision making
O'Connor et al. (2018)	Decision-making	Clinical decision making
O'Toole et al. (2019)	Assessment	Clinical decision making
O'Toole et al. (2019)	Avoidance of admission to hospital	Clinical decision making
O'Toole et al. (2019)	Further tests	Clinical decision making
Rodger et al. (2016)	Reduction in falls	Clinical decision making
Rodger et al. (2016)	Risk identified	Clinical decision making
Small (2010)	Comprehensive health assessment	Clinical decision making
Small (2010)	Improved waiting times	Clinical decision making
Thompson and McNamara (2022b)	Help solve medical problems	Clinical decision making
Thompson and McNamara (2022b)	Diagnosing	Clinical decision making
Thompson and McNamara (2022b)	Treating	Clinical decision making
Thompson and Meskell (2012)	X-ray interpretation	Clinical decision making
Thompson and Meskell (2012)	Analgesia administration	Clinical decision making

## Sheet: Domain Representation
Professional Values and Conduct	50
Clinical / Decision Making	146
Knowledge / Cognitative	18
Communication / Interpersonal	33
Management / Team	184
Leadership / Professional Scholarship	80
Domains of Advanced Practice Competences
Professional Values and Conduct	50
Clinical / Decision Making	146
Knowledge / Cognitative	18
Communication / Interpersonal	33
Management / Team	184
Leadership / Professional Scholarship	80
