# Supplementary material for: Identifying the landscape and contribution of advanced nurse practitioners in supporting healthcare provision in Ireland in the 21st century: An integrative review
Source: Int J Nurs Stud Adv. 2025 Jan 30;8:100304. doi: 10.1016/j.ijnsa.2025.100304 (PMC11867301; doi:10.1016/j.ijnsa.2025.100304)
Supplement: Supplementary file 3 [file mmc3.xlsx]

## Sheet: Sheet1
	Mixed Methods Appraisal Tool - Honh et al., (2018)			Qualitative					Quantitative	randomized	controlled	trials		Quantitative	nonrandomized				Quantitative	descriptive				Mixed	methods				Tyndall J. (2010) AACODS checklist for appraising grey literature.
Author/Study	S1. Are there clear research questions? screening questions.	S2. Do the collected data allow to address the research questions?	Further appraisal may not be feasible or appropriate when the answer is ‘No’ or ‘Can’t tell’ to one or both	1.1. Is the qualitative approach appropriate to answer the research question?	1.2. Are the qualitative data collection methods adequate to address the research question?	1.3. Are the findings adequately derived from the data?	1.4. Is the interpretation of results sufficiently substantiated by data?	1.5. Is there coherence between qualitative data sources, collection, analysis and interpretation?	2.1. Is randomization appropriately performed?	2.2. Are the groups comparable at baseline?	2.3. Are there complete outcome data?	2.4. Are outcome assessors blinded to the intervention provided?	2.5 Did the participants adhere to the assigned intervention?	3.1. Are the participants representative of the target population?	3.2. Are measurements appropriate regarding both the outcome and intervention (or exposure)?	3.3. Are there complete outcome data?	3.4. Are the confounders accounted for in the design and analysis?	3.5. During the study period, is the intervention administered (or exposure occurred) as intended?	4.1. Is the sampling strategy relevant to address the research question?	4.2. Is the sample representative of the target population?	4.3. Are the measurements appropriate?	4.4. Is the risk of nonresponse bias low?	4.5. Is the statistical analysis appropriate to answer the research question?	5.1. Is there an adequate rationale for using a mixed methods design to address the research question?	5.2. Are the different components of the study effectively integrated to answer the research question?	5.3. Are the outputs of the integration of qualitative and quantitative components adequately interpreted?	5.4. Are divergences and inconsistencies between quantitative and qualitative results adequately addressed?	5.5. Do the different components of the study adhere to the quality criteria of each tradition of the methods involved?	Authority	Accuracy	Coverage	Objectivity	Date	Significance
Baby (2019)																													Yes	Yes	Yes	Yes	Yes	Yes
Begley et al. (2010)	Yes	Yes																						Yes	Yes	Yes	Yes	Yes
Begley et al. (2013)	Yes	Yes																						Yes	Yes	Yes	Yes	Yes
Begley et al. (2014)	Yes	Yes		Yes	Yes	Yes	Yes	Yes
Begley et al. (2015)	Yes	Yes		Yes	Yes	Yes	Yes	Yes
Behan et al. (2023)																													Yes	Yes	Yes	Yes	Yes	Yes
Blanchfield and McGurk (2012)	Yes	Yes																	Yes	Yes	Yes	Yes	Yes
Blanchfield and O'Connor (2022)	Yes	Yes																						Yes	Yes	Yes	Yes	Yes
Callender and Koe (2015)	Yes	Yes																	Yes	Yes	Yes	Yes	Yes						Yes	Yes	Yes	Yes	Yes	Yes
Canty and Kearney (2018)																													Yes	Yes	Yes	Yes	Yes	Yes
Carey et al. (2022)																													Yes	Yes	Yes	Yes	Yes	Yes
Carthy-Finneran (2019)																													Yes	Yes	Yes	Yes	Yes	Yes
Casey et al. (2017)	Yes	Yes		Yes	Yes	Yes	Yes	Yes
Comiskey et al. (2014)	Yes	Yes																	Yes	Yes	Yes	Yes	Yes
Coyne et al. (2016)	Yes	Yes		Yes	Yes	Yes	Yes	Yes
Elliott (2010)	Yes	Yes		Yes	Yes	Yes	Yes	Yes
Elliott et al. (2013)	Yes	Yes		Yes	Yes	Yes	Yes	Yes
Elliott et al. (2014)	Yes	Yes		Yes	Yes	Yes	Yes	Yes
Gibbons (2016)																													Yes	Yes	Yes	Yes	Yes	Yes
Griffin and McDevitt (2016)	Yes	Yes																	Yes	Yes	Yes	Yes	Yes
Griffin and Melby (2006)	Yes	Yes																	Yes	Yes	Yes	Yes	Yes
Health Service Executive (2016)																													Yes	Yes	Yes	Yes	Yes	Yes
Higgins et al. (2014)	Yes	Yes		Yes	Yes	Yes	Yes	Yes
Hunter et al. (2023)	Yes	Yes		Yes	Yes	Yes	Yes	Yes
Ingram and Offiah (2023)	Yes	Yes																	Yes	Yes	Yes	Yes	Yes
Ingram et al. (2020)	Yes	Yes																	Yes	Yes	Yes	Yes	Yes
Ingram (2017)																													Yes	Yes	Yes	Yes	Yes	Yes
Leahy and Counihan (2018)	Yes	Yes																	Yes	Yes	Yes	Yes	Yes						Yes	Yes	Yes	Yes	Yes	Yes
Lennon (2020)																													Yes	Yes	Yes	Yes	Yes	Yes
McBrien (2018)																													Yes	Yes	Yes	Yes	Yes	Yes
McBrien (2019)																													Yes	Yes	Yes	Yes	Yes	Yes
McConkey and Dowling (2020)																													Yes	Yes	Yes	Yes	Yes	Yes
National Council for the Professional Development of Nurses and Midwifery (2005)	Yes	Yes																						Yes	Yes	Yes	Yes	Yes
National Council for the Professional Development of Nurses and Midwifery (2010)																													Yes	Yes	Yes	Yes	Yes	Yes
National Council for the Professional Development of Nurses and Midwifery (2008)																													Yes	Yes	Yes	Yes	Yes	Yes
O’Keeffe et al. (2020)	Yes	Yes																	Yes	Yes	Yes	Yes	Yes
O'Connor et al. (2018a)	Yes	Yes		Yes	Yes	Yes	Yes	Yes
O'Connor et al. (2018b)	Yes	Yes		Yes	Yes	Yes	Yes	Yes
O'Toole et al. (2019)	Yes	Yes																	Yes	Yes	Yes	Yes	Yes
Richmond et al. (2022)	Yes	Yes		Yes	Yes	Yes	Yes	Yes
Rodger et al. (2016)	Yes	Yes		Yes	Yes	Yes	Yes	Yes
Small (2010)																													Yes	Yes	Yes	Yes	Yes	Yes
Thompson and McNamara (2022a)	Yes	Yes		Yes	Yes	Yes	Yes	Yes
Thompson and McNamara (2022b)	Yes	Yes		Yes	Yes	Yes	Yes	Yes
Thompson and Meskell (2012)	Yes	Yes																	Yes	Yes	Yes	Yes	Yes
